# Supplementary material for: Polydatin attenuates tubulointerstitial fibrosis in diabetic kidney disease by inhibiting YAP expression and nuclear translocation
Source: Front Physiol. 2022 Oct 7;13:927794. doi: 10.3389/fphys.2022.927794 (PMC9585250; doi:10.3389/fphys.2022.927794)
Supplement: Supplementary file 1 [file DataSheet3.ZIP]

Archive with 37 entries (36 files):
- original files for Fig.3/
- original files for Fig.3/Fig.3A 12kPa (+)PD DAPI.tif
- original files for Fig.3/Fig.3A 12kPa (+)PD Merged.tif
- original files for Fig.3/Fig.3A 12kPa (+)PD a-SMA.tif
- original files for Fig.3/Fig.3A 12kPa (-)PD DAPI.tif
- original files for Fig.3/Fig.3A 12kPa (-)PD Merged.tif
- original files for Fig.3/Fig.3A 12kPa (-)PD a-SMA.tif
- original files for Fig.3/Fig.3A 30kPa (+)PD DAPI.tif
- original files for Fig.3/Fig.3A 30kPa (+)PD Merged.tif
- original files for Fig.3/Fig.3A 30kPa (+)PD a-SMA.tif
- original files for Fig.3/Fig.3A 30kPa (-)PD DAPI.tif
- original files for Fig.3/Fig.3A 30kPa (-)PD Merged.tif
- original files for Fig.3/Fig.3A 30kPa (-)PD a-SMA.tif
- original files for Fig.3/Fig.3A 3kPa (+)PD DAPI.tif
- original files for Fig.3/Fig.3A 3kPa (+)PD Merged.tif
- original files for Fig.3/Fig.3A 3kPa (+)PD a-SMA.tif
- original files for Fig.3/Fig.3A 3kPa (-)PD DAPI.tif
- original files for Fig.3/Fig.3A 3kPa (-)PD Merged.tif
- original files for Fig.3/Fig.3A 3kPa (-)PD a-SMA.tif
- original files for Fig.3/Fig.3C 12kPa (+)PD Col I.tif
- original files for Fig.3/Fig.3C 12kPa (+)PD DAPI.tif
- original files for Fig.3/Fig.3C 12kPa (+)PD Merged.tif
- original files for Fig.3/Fig.3C 12kPa (-)PD Col I.tif
- original files for Fig.3/Fig.3C 12kPa (-)PD DAPI .tif
- original files for Fig.3/Fig.3C 12kPa (-)PD Merged.tif
- original files for Fig.3/Fig.3C 30kPa (+)PD Col I.tif
- original files for Fig.3/Fig.3C 30kPa (+)PD DAPI.tif
- original files for Fig.3/Fig.3C 30kPa (+)PD Merged.tif
- original files for Fig.3/Fig.3C 30kPa (-)PD Col I.tif
- original files for Fig.3/Fig.3C 30kPa (-)PD DAPI.tif
- original files for Fig.3/Fig.3C 30kPa (-)PD Merged.tif
- original files for Fig.3/Fig.3C 3kPa (+)PD Col I.tif
- original files for Fig.3/Fig.3C 3kPa (+)PD DAPI.tif
- original files for Fig.3/Fig.3C 3kPa (+)PD Merged.tif
- original files for Fig.3/Fig.3C 3kPa (-)PD Col I .tif
- original files for Fig.3/Fig.3C 3kPa (-)PD DAPI.tif
- original files for Fig.3/Fig.3C 3kPa (-)PD Merged.tif
