# Supplementary material for: Polydatin attenuates tubulointerstitial fibrosis in diabetic kidney disease by inhibiting YAP expression and nuclear translocation
Source: Front Physiol. 2022 Oct 7;13:927794. doi: 10.3389/fphys.2022.927794 (PMC9585250; doi:10.3389/fphys.2022.927794)
Supplement: Supplementary file 2 [file DataSheet4.ZIP]

Archive with 25 entries (24 files):
- original files for Fig.4/
- original files for Fig.4/Fig.4A 12kPa (+)PD DAPI.tif
- original files for Fig.4/Fig.4A 12kPa (+)PD Merged.tif
- original files for Fig.4/Fig.4A 12kPa (+)PD YAP.tif
- original files for Fig.4/Fig.4A 12kPa (-)PD DAPI.tif
- original files for Fig.4/Fig.4A 12kPa (-)PD Merged.tif
- original files for Fig.4/Fig.4A 12kPa (-)PD YAP.tif
- original files for Fig.4/Fig.4A 30kPa (+)PD DAPI.tif
- original files for Fig.4/Fig.4A 30kPa (+)PD Merged.tif
- original files for Fig.4/Fig.4A 30kPa (+)PD YAP.tif
- original files for Fig.4/Fig.4A 30kPa (-)PD DAPI.tif
- original files for Fig.4/Fig.4A 30kPa (-)PD Merged.tif
- original files for Fig.4/Fig.4A 30kPa (-)PD YAP.tif
- original files for Fig.4/Fig.4A 3kPa (+)PD DAPI.tif
- original files for Fig.4/Fig.4A 3kPa (+)PD Merged.tif
- original files for Fig.4/Fig.4A 3kPa (+)PD YAP.tif
- original files for Fig.4/Fig.4A 3kPa (-)PD DAPI.tif
- original files for Fig.4/Fig.4A 3kPa (-)PD Merged.tif
- original files for Fig.4/Fig.4A 3kPa (-)PD YAP.tif
- original files for Fig.4/Fig.4D 12kPa (+)PD ROS.tif
- original files for Fig.4/Fig.4D 12kPa (-)PD ROS.tif
- original files for Fig.4/Fig.4D 30kPa (+)PD ROS.tif
- original files for Fig.4/Fig.4D 30kPa (-)PD ROS.tif
- original files for Fig.4/Fig.4D 3kPa (+)PD ROS.tif
- original files for Fig.4/Fig.4D 3kPa (-)PD ROS.tif
