# Supplementary material for: Polydatin attenuates tubulointerstitial fibrosis in diabetic kidney disease by inhibiting YAP expression and nuclear translocation
Source: Front Physiol. 2022 Oct 7;13:927794. doi: 10.3389/fphys.2022.927794 (PMC9585250; doi:10.3389/fphys.2022.927794)
Supplement: Supplementary file 3 [file DataSheet1.ZIP]

Archive with 7 entries (6 files):
- original files for Fig.1/Fig.1F HE-DN16W.jpg
- original files for Fig.1/Fig.1F HE-DN8W.jpg
- original files for Fig.1/Fig.1F HE-control.jpg
- original files for Fig.1/Fig.1F Masson-DN16W.jpg
- original files for Fig.1/Fig.1F Masson-DN8W.jpg
- original files for Fig.1/Fig.1F Masson-control.jpg
- original files for Fig.1/
