# Supplementary material for: Polydatin attenuates tubulointerstitial fibrosis in diabetic kidney disease by inhibiting YAP expression and nuclear translocation
Source: Front Physiol. 2022 Oct 7;13:927794. doi: 10.3389/fphys.2022.927794 (PMC9585250; doi:10.3389/fphys.2022.927794)
Supplement: Supplementary file 4 [file DataSheet2.ZIP]

Archive with 8 entries (7 files):
- original files for Fig.2/Fig.2A DAPI.tif
- original files for Fig.2/Fig.2A Merged.tif
- original files for Fig.2/Fig.2A Vimentin.tif
- original files for Fig.2/Fig.2A a-SMA.tif
- original files for Fig.2/Fig.2C 12 kPa.tif
- original files for Fig.2/Fig.2C 3 kPa.tif
- original files for Fig.2/Fig.2C 30 kPa.tif
- original files for Fig.2/
