# Supplementary material for: Polydatin attenuates tubulointerstitial fibrosis in diabetic kidney disease by inhibiting YAP expression and nuclear translocation
Source: Front Physiol. 2022 Oct 7;13:927794. doi: 10.3389/fphys.2022.927794 (PMC9585250; doi:10.3389/fphys.2022.927794)
Supplement: Supplementary file 5 [file Table1.XLSX]

## Sheet: Fig.1A BW
	Control	DN-8W	DN-16W
	1	2	3
Mean	406.12	475.19	426.223
SD	19.5	16.18	11.82

## Sheet: Fig.1B 24h-UP
	Control	DN-8W	DN-16W
	1	2	3
Mean	18.14	84.18	102.69
SD	3.12	5.12	7.82

## Sheet: Fig.1C RBG
	Control	DN-8W	DN-16W
	1	2	3
Mean	97.56	390.42	461.16
SD	10.26	34.38	38.16

## Sheet: Fig.1D BUN
	Control	DN-8W	DN-16W
	1	2	3
Mean	14.056	45.444	56.952
SD	1.736	4.424	5.74

## Sheet: Fig.1E Scr
	Control	DN-8W	DN-16W
	1	2	3
Mean	0.948077	1.29943	1.67466
SD	0.029457	0.040837	0.049005

## Sheet: Fig.1G moduli of kidneys
	Control	DN-8W	DN-16W
	1	2	3
Mean	2.94	11.47	28.9
SD	0.52	1.45	3.81

## Sheet: Fig.2B moduli of PA gels
	Control	DN-8W	DN-16W
	1	2	3
Mean	3.19	12.26	29.95
SD	0.18	0.35	1.21

## Sheet: Fig.3B α-SMA
	3 kPa	3 kPa	12 kPa	12 kPa	30 kPa	30 kPa
PD	Not	Yes	Not	Yes	Not	Yes
	1	2	3	4	5	6
Mean	41.7766	36.613	64.113	44.1408	97.7868	59.5107
SD	4.79464	4.48223	4.04141	4.1025	4.4849	5.42522

## Sheet: Fig.3D Collegen I
	3 kPa	3 kPa	12 kPa	12 kPa	30 kPa	30 kPa
PD	Not	Yes	Not	Yes	Not	Yes
	1	2	3	4	5	6
Mean	29.8187	24.6447	71.409	54.119	93.4717	50.9842
SD	3.71945	2.06112	5.70418	2.82593	2.26584	1.20843

## Sheet: Fig.4B YAP expression
	3 kPa	3 kPa	12 kPa	12 kPa	30 kPa	30 kPa
PD	Not	Yes	Not	Yes	Not	Yes
	1	2	3	4	5	6
Mean	50.966	39.928	80.6896	66.3393	96.0304	72.5746
SD	4.52011	4.65538	6.89267	1.7702	2.556	2.81239

[truncated: 2 more sheets: Fig.4C YAP nuclear translocatio, Fig.4E ROS]
